# Supplementary material for: Damage Effect of Amorphous Carbon Black Nanoparticle Aggregates on Model Phospholipid Membranes: Surface Charge, Exposure Concentration and Time Dependence
Source: Int J Environ Res Public Health. 2023 Feb 8;20(4):2999. doi: 10.3390/ijerph20042999 (PMC9959192; doi:10.3390/ijerph20042999)
Supplement: Supplementary file 1 [file ijerph-20-02999-s001.zip]

Archive with 1 entries (1 files):
- ijerph-2152936-supplementary.pdf
